# Supplementary material for: An assessment of measured and computed depth of closure around Japan
Source: Sci Rep. 2020 Feb 19;10:2987. doi: 10.1038/s41598-020-59718-5 (PMC7031332; doi:10.1038/s41598-020-59718-5)
Supplement: Supplementary file 2 — Dataset 1. [file 41598_2020_59718_MOESM2_ESM.xlsx]

## Sheet: Table1
Location No.	1	2	3	4	5	6	7	8
Location name	Sendai	Soma	Onahama	Kashima	Sakata	Niigata	Tottori	Ainoshima
Longitude [deg]	141.219	140.985	140.773	140.629	139.805	138.964	134.205	130.892
Latitude [deg]	38.3971	37.7856	36.8219	36.0501	38.9102	37.8896	35.5417	34.1363
Profile data period [year]	1973-1984 (11 years)	1977-1991 (14 years)	1979-1988 (9 years)	1983-1992 (9 years)	1975-1990 (15 years)	1982-1989 (7 years)	1974-1985 (11 years)	1980-1987 (7 years)
Profile measurement timing	2	3	2	10	15	3	10	6
Number of profile transects	5	2	1	Bathymetry	2	4	Bathymetry (140)	1
Observed DoC [m]	9	10	9	8	>15	12	14	7
NOWPHAS station No.	205	214	206	207	102	110	304	406
NOWPHAS available data period [year]	1979-present	1982- present	1980-present	1972-present	1970-present	1982- present	1979-present	1975-present
He12 [m]	4.99	5.01	5.85	5.97	7.56	5.36	5.79	4.2
Te12 [s]	13.3	11.2	13.8	12.3	10.4	9.2	9.4	10.3
Water depth of NOWPHAS measurement [m]	20	16	20	24.5	20.4	22.7	30	20.7
Distance between Study sites and NOWPHAS [km]	21	9	17	20	11	11	7	17
								*See FigS1_All

## Sheet: Fig2&3
Study location	NOWPHAS Code	Point	Fig. 2								Fig. 3								SoJ/PO [0/1]			RMSE (Nowphas vs Reanalysis)
			Hmean				He				Tmean				Te									Fig. 2						Fig. 3								*
			NOWPHAS	CWM	WAVEWATCH III	ERA5	NOWPHAS	CWM	WAVEWATCH III	ERA5	NOWPHAS	CWM	WAVEWATCH III	ERA5	NOWPHAS	CWM	WAVEWATCH III	ERA5						Hmean			He			Tmean			Te
	101	Akita	1.04	0.97	0.975725	1.24122	7.58	6.41	5.76	7.46674	5.5	5.57	6.28415	5.36988	11.7	10.8	12.08	7.70445	0					CWM	WAVEWATCH III	ERA5	CWM	WAVEWATCH III	ERA5	CWM	WAVEWATCH III	ERA5	CWM	WAVEWATCH III	ERA5
5	102	Sakata	1.24	1.15	1.24082	1.16348	7.85	7.45	7.15	7.46674	5.93	5.73	6.22802	5.57867	11.5	11.7	12.59	7.89205	0			SoJ: Sea of Japan		0.207561	0.379346	0.310667	1.51771	1.83657	2.94364	0.446928	1.20502	0.566135	1.67664	2.20208	3.13636
	105	Wajima	1.22	1.08	1.22918	1.27468	6.61	5.98	5.92	7.46674	5.97	5.92	6.54176	5.52447	9.7	10.5	11.7	7.95286	0			PO: Pacific Ocean		0.329159	0.425551	0.481932	1.80916	2.44325	3.18433	2.09274	2.12427	0.982615	3.27562	3.95936	2.95887
	106	Kanazawa	1.14	0.97	1.22504	1.22176	6.48	5.64	6.17	7.46674	5.8	5.73	6.5408	5.48302	10.9	10.2	10.96	7.88638	0			Total		0.282709	0.406076	0.416106	1.68843	2.19972	3.08183	1.59978	1.78319	0.827427	2.69839	3.3108	3.03744
6	110	Niigata	1.01	0.87	0.839217	1.34811	6.53	6.3	5.83	8.19069	5.77	5.46	5.92977	5.47271	12.5	11	13.24	11.5673	0
	113	Fushiki	0.41	0.27	0.717775	0.701518	3.84	1.99	4.08	7.46674	5.47	4.56	6.07826	5.09195	13.2	13.3	13.34	7.65816	0			R2 (Nowphas vs Reanalysis)
	114	Noetsu	1.04	0.84	0.650891	0.954865	6.25	5.47	4.54	7.46674	5.6	5.42	5.9418	5.2199	11.2	11.2	9.51	7.47672	0					Fig. 2						Fig. 3
	115	Toyama	0.51	0.38	0.717775	0.701518	7.29	2.61	4.08	7.46674	5.33	4.95	6.07826	5.09195	14.2	9.4	13.34	7.65816	0					Hmean			He			Tmean			Te
	116	Tsuruga	0.24	0.53	1.15542	1.11048	1.5	4.28	6.23	7.46674	5.03	5.09	6.40051	5.40603	6.3	10	11.71	8.16827	0					CWM	WAVEWATCH III	ERA5	CWM	WAVEWATCH III	ERA5	CWM	WAVEWATCH III	ERA5	CWM	WAVEWATCH III	ERA5
	117	Fukui	1.05	1	1.15542	1.11048	6.52	5.78	6.23	7.46674	5.97	5.8	6.40051	5.40603	10.7	10.3	11.71	8.16827	0			SoJ: Sea of Japan		0.651644	0.152395	0.44674	0.416389	0.134573	-0.0151061	0.64289	-0.0182918	0.39066	0.386599	0.276223	0.0620746
	201	Fukaura	1.24	1.2	1.12791	1.30197	7.51	7.28	6.26	7.46674	5.83	5.81	6.15629	5.45627	11	11.5	11.56	7.79332	0			PO: Pacific Ocean		0.509798	0.306751	0.339353	0.441483	0.291176	0.0624481	0.742675	0.602142	0.675261	0.099502	0.090508	0.102476
	220	Aomori	0.3	0.13	0.955252	0.916085	2.24	1.12	4.62	7.46674	3.7	3.41	8.32138	5.6742	5.8	6.1	11.18	7.53925	0			Total		0.513742	0.234517	0.338215	0.413998	0.196114	0.0357047	0.640714	0.51797	0.638218	0.171379	0.133932	0.0972284
7	304	Tottori	1.09	0.9	1.2518	1.09813	5.57	4.98	5.82	7.46674	6	5.84	6.45065	5.48793	10.4	9.5	11	8.76061	0
	305	Hamada	1.18	0.91	1.01066	1.04974	5.76	4.97	5.37	7.46674	6.15	5.81	6.2309	5.46491	10.5	9.5	11.91	8.48094	0
	310	Shibayama	1.08	1.05	1.26182	0.981067	6.26	5.55	5.81	7.46674	6.13	5.89	6.41928	5.66326	10	10.1	11.26	8.75987	0
	312	Sakaiminato	0.37	0.82	1.20171	1.06906	2.35	4.35	5.76	7.46674	4.7	5.76	6.4117	5.31173	6.6	10.7	10.28	8.67715	0
	313	Shibayama	0.36	1.05	1.26182	0.981067	2.06	5.55	5.81	7.46674	6.07	5.89	6.41928	5.66326	12.6	10.1	11.26	8.75987	0
	402	Naze	1.17	1.18	1.4556	1.41334	7.46	7.44	8.31	7.46674	6.63	7.52	8.55927	6.51817	12	13	15.16	8.28201	0
	404	Iojima	0.62	0.63	0.698395	0.660516	3.67	3.93	4.42	7.46674	5.4	5.84	5.36867	4.67654	10.2	10.8	9.58	5.76569	0
	405	Genkai nada	1.04	0.89	0.892502	0.887799	4.85	5.13	4.87	7.46674	5.63	5.85	5.9845	5.03716	10	9.7	10.69	7.96147	0
8	406	Ainoshima	0.65	0.76	0.892502	0.644621	3.75	4.5	4.87	7.46674	4.8	5.56	5.9845	4.55853	10.1	9.1	10.69	7.53507	0
	420	Kumamoto	0.15	0.14	0.698395	0.219563	1.19	2.02	4.42	7.46674	3.73	4.61	5.36867	3.73555	4.6	6.1	9.58	4.81686	0
	603	Setana	1.16	1.13	1.40212	1.38444	6.62	5.99	6.81	7.65075	5.77	5.97	6.16273	5.40929	10.2	10.5	11.6	10.0318	0
	604	Rumoi	1.06	0.9	0.880634	1.04244	5.89	5.05	4.86	7.46674	5.5	5.49	5.86781	5.27498	10	10.3	10.52	7.6141	0
	608	Kamuiwaki	1.26	1.3	1.38158	1.34122	6.15	7.06	6.66	7.46674	5.73	6.06	6.18266	5.33559	10.1	12.2	11.72	8.04124	0
	611	Ishikari	0.85	0.66	0.97323	0.940311	5.58	4.53	5.06	7.46674	4.83	4.88	5.81505	5.20565	9.6	9.1	10.84	7.57274	0
	702	Naha	0.98	1.01	1.26591	1.30601	5.43	6.81	7.02	7.46674	6.47	6.95	6.99929	5.85913	11.5	11.4	11.97	6.27235	0
	202	Mutsuogawara	1.14	1.11	1.22803	1.29569	6.2	5.86	7.18	7.46674	7.77	9.25	9.1402	7.22855	9.5	12.9	14.31	9.01247	1
	203	Hachinohe	1.02	0.88	1.22803	1.1169	6.78	5.64	7.18	7.46674	7.55	9.17	9.1402	7.74329	11.5	12	14.31	9.32267	1
	204	Kamaishi	0.91	1.29	1.38785	1.34886	5.93	6.56	7.89	7.46674	7.77	9.61	9.75111	7.79389	11.9	11.1	13.49	8.78301	1
1	205	Sendai	0.8	0.95	0.889885	1.07097	4.58	4.71	4.45	7.46674	8.33	9.47	9.94037	7.4534	11.8	12.2	13.24	8.99228	1
3	206	Onahama	1.17	1.27	1.23994	1.44343	6.39	6.31	6.04	7.46674	8.23	9.82	10.0029	8.03549	16.7	10.7	13.24	9.52282	1
4	207	Kashima	1.35	1.32	1.54849	1.57971	6.22	5.76	7.54	7.46674	8.17	9.75	9.78055	7.75557	11.8	10.3	11.96	9.59028	1
	209	Hitachinaka	1.28	1.29	1.40761	1.50872	6.85	5.69	7.1	7.46674	7.7	9.88	9.90662	7.89696	12.7	10.2	13.63	9.41499	1
	212	Habu	1.46	1.57	1.47325	1.77661	7.09	7.07	6.19	8.26224	7.5	9.05	8.63555	7.13324	11.1	11.4	14.13	11.9407	1
	213	Miyako	0.56	1.18	1.26159	1.34886	3.44	6.56	7.96	7.46674	6.97	9.59	9.81574	7.79389	8.8	11.2	14.16	8.78301	1
2	214	Soma	1.02	1.2	0.889885	1.07097	6.11	5.72	4.45	7.46674	8.7	9.78	9.94037	7.4534	11.8	11.4	13.24	8.99228	1
	217	Dainikaiho	0.39	0.37	0.72426	0.717027	1.86	3.01	4.28	7.46674	3.67	5.69	7.40479	6.10716	5.7	11.7	8.32	8.31476	1
	218	Ishinomaki	0.68	0.82	1.24853	1.48447	4.06	4.54	6.89	7.46674	7	8.89	9.88443	7.58997	8.8	13.3	13.15	8.82979	1
	219	Kuji	1.24	1.15	1.26159	1.2651	6.28	6.44	7.96	7.46674	7.8	9.41	9.81574	7.83579	10.5	10.9	14.16	8.69832	1
	301	Shionomisaki	1.18	1.48	1.05728	1.20267	8.11	7.99	7.65	7.83808	7.37	9.32	8.3132	6.85705	12.5	14.5	15.13	12.3049	1
	306	Kobe	0.31	0.21	0.321895	0.222274	1.9	1.71	2.74	7.46674	3.5	4.88	2.82528	3.93347	5.5	9	7.08	7.14018	1
	307	Murotsu	0.78	1.28	1.22588	0.822576	6.77	9.01	9.27	7.46674	6.9	9.46	8.56158	7.1047	13.6	14.8	13.61	9.00951	1
	308	Kamikawaguchi	0.68	1.1	1.05304	1.07475	7.66	8.82	9.13	7.66178	7.73	9.88	8.89459	6.84952	11.4	14.8	14.28	11.2333	1
	309	Kochi	0.71	0.89	1.05304	0.822576	7.67	7.88	9.13	7.46674	7.37	9.42	8.89459	7.1047	12.2	14.5	14.28	9.00951	1
	311	Komatsujima	0.38	0.49	0.716904	0.801779	2.52	3.59	5.72	7.46674	4.8	8.03	6.85626	5.43574	13.5	14.2	12.94	8.68971	1
	407	Shibushi	0.57	0.63	1.11124	1.39143	6.34	7.79	10.18	10.4398	6.9	9.09	8.95592	7.00634	13.7	15.3	15.62	12.0428	1
	408	Kagoshima	0.17	0.15	0.831982	1.13069	2.07	3.16	5.35	7.46674	3.43	6.04	8.08974	6.18778	5.7	7.6	14.68	7.92331	1
	409	Kanda	0.29	0.13	0.892502	0.644621	2.67	2.64	4.87	7.46674	3	5.12	5.9845	4.55853	5.1	6.7	10.69	7.53507	1
	411	Hosojima	0.98	1.1	0.988408	1.14191	8.23	9.98	10.27	9.05623	7.37	9.94	8.70318	6.90305	12.1	15.1	15.11	12.1733	1
	501	Omaezaki	0.89	1.06	1.20805	1.43114	6.36	5.89	7.22	8.20054	6.33	9.08	7.41305	6.60174	14.3	14.5	15.5	11.0454	1
	504	Shimoda	0.91	1.21	1.23396	1.57497	4.14	6.08	5.51	7.80635	7.23	9.3	7.87926	6.62666	8	12.2	15.78	12.0766	1
	505	Shimizu	0.49	0.45	1.20805	0.84655	3.93	4	7.22	7.46674	6.23	6.43	7.41305	6.59755	10	14.4	15.5	8.89823	1
	506	Ise Bay	0.32	0.22	0.944971	0.277797	1.67	1.87	5.25	7.46674	3.73	6.18	7.55426	3.96129	5.2	10.5	10.83	7.36938	1
	602	Tomakomai	0.77	0.76	0.640091	0.815447	4.77	3.61	3.84	7.46674	6.93	8.43	8.01767	6.49426	8.6	11.2	9.28	8.87928	1
	607	Tokachi	1.02	1.07	1.12942	1.07426	6.43	5.05	6.19	7.46674	7.73	9.06	9.40427	7.92352	14.2	9.6	14.39	9.36895	1
	609	Mombetsu (South)	0.87	0.64	0.897129	1.1019	6.73	5.96	7.27	7.46674	6.3	5.59	7.45579	5.81517	11	10.4	11.71	8.44942	1
	613	Kushiro	1.06	0.96	1.5273	1.60706	5.15	4.64	8.56	7.67637	7.27	8.38	9.26975	7.52523	8.4	11.9	14.24	10.1696	1
	701	Nakagusuku Bay	1.2	1.48	1.43988	1.5303	7.81	8.75	8	10.8601	7.3	10.13	8.44291	6.87453	11.4	15.9	16.97	12.4612	1
	705	Ishigaki	0.43	1.5	1.23499	1.54532	3.61	10.53	7.83	8.76042	4.93	8.9	6.83806	6.21349	9.7	12.2	11.17	10.5791	1
	706	Hirara	0.58	1.63	1.70036	1.66122	3.78	9.15	10.71	8.52245	5.77	8.37	8.01644	6.5265	9.1	13.8	14.73	10.3171	1
	901	Ashika Island	0.51	0.51	0.72426	1.07529	3.87	3.81	4.28	7.46674	3.72	5.94	7.40479	6.5885	15.4	8.4	8.32	7.80736	1

## Sheet: Fig4
Location No.			1	2	3	4	5	6	7	8
Location name			Sendai	Soma	Onahama	Kashima	Sakata	Niigata	Tottori	Ainoshima
Observed DoC [m]			9	10	9	8	15	12	14	7
Computed DoC [m]	NOWPHAS	HM	10.3939	10.0251	12.0828	11.9661	13.5458	9.84984	10.551	8.41457
		BM1	7.9014	7.5861	9.17651	9.0566	10.1101	7.37593	7.89244	6.36829
		BM2	7.8343	7.8657	9.1845	9.3729	11.8692	8.4152	9.0903	6.594
		BF	7.78005	8.67889	9.33759	10.2997	16.4401	11.136	12.2175	7.25399
	CWM	HM	9.6977	11.2831	11.9576	10.9484	14.1539	12.0728	9.43493	8.5519
		BM1	7.36251	8.52358	8.98922	8.23359	10.6436	9.08834	7.09256	6.43122
		BM2	7.3947	8.9804	9.9067	9.0432	11.6965	9.891	7.8186	7.065
		BF	8.69367	10.505	11.5361	10.5341	13.6241	11.5322	9.10431	8.22961
	WAVEWATCH III	HM	13.1257	9.87042	12.8483	13.4274	14.2075	9.63745	10.7894	11.8279
		BM1	9.90566	7.51736	9.6978	10.1235	10.7474	7.31689	8.12225	8.93629
		BM2	10.5347	7.3162	10.2992	10.8644	11.1784	7.3476	8.8391	9.4043
		BF	10.7664	10.6266	10.5927	10.6483	12.5916	9.52337	8.10027	10.0728
	ERA5	HM	9.90697	9.90697	12.6771	11.7274	12.8585	9.44649	10.3131	7.03597
		BM1	7.38733	7.38733	9.54957	8.76095	9.68425	7.10191	7.7024	5.33001
		BM2	8.74213	8.74213	10.3301	10.2053	10.4955	7.82232	8.99211	5.46879
		BF	9.74377	9.74377	12.6152	11.5588	12.7927	9.37897	10.1618	7.047

## Sheet: Fig5
RMSE
	HM (a=2.28, b=68.5)	BM1 (a=1.75, b=57.9)	BM2 (a=1.57, b=0.0)	BF
NOWPHAS	2.44466	3.37593	2.61619	1.35546
CWM	2.33299	3.17033	2.71804	2.25815
WAVEWATCH III	3.55547	3.35956	3.31881	3.49035
ERA5	2.57262	3.62293	3.03003	2.56976
				*a & b: see TableS2

## Sheet: TableS1
Dataset (Model)	Type of data	Temporal resolution	Spatial resolution	Period
NOWPHAS	Observed	2 hourly	62 points as of 2005 along coasts in Japan (see Figure 1)	1970-present
Coastal Wave Model (CWM)	Reanalyzed	12 hourly (Mar 2002-May 2007), 6 hourly (May 2007-)	0.1 degree from Mar 2002 to May 2007 and 0.05 degree from June 2007 around Japan (20-50N, 120-150E)	2002-present
WAVEWATCH III	Reanalyzed (Phase 2)	3 hourly	0.5 degree, Global	1979-2009
ERA5	Reanalyzed	Hourly	0.5 degree, Global	1979-present

## Sheet: TableS2
Model	a	b
HM	2.28	-68.5
BM1	1.75	-57.9
BM2	1.57	0
BF_NOWPHAS	1.14263	144.79
BF_CWM	1.86947	-7.33968
BF_WAVEWATCH III	1.1995	85.0611
BF_ERA5	2.31826	-77.7421

## Sheet: FigS1_All
Loc No	1				Loc No	2				Loc No	3				Loc No	4				Loc No	5				Loc No	6					Loc No	7				Loc No	8
Loc Name	Sendai				Loc Name	Soma				Loc Name	Onahama				Loc Name	Kashima				Loc Name	Sakata				Loc Name	Niigata					Loc Name	Tottori				Loc Name	Ainoshima
Data	Profile change and mean grain size change in depth				Data	Profiles from 1977 to 1991				Data	Profiles from 1979 to 1988				Data	Standard deviation of water depth against mean depth from 1983 to 1992				Data	Temporal change of contour lines from 1975 to 1990				Data	Bathymetries from 1977 to 1989					Data	Contours and profiles from 1974 (S.49) to 1985 (S.60)				Data	Profiles from 1980 to 1987
DoC	9				DoC	10				DoC	9				DoC	8				DoC	more than 15				DoC	12					DoC	14				DoC	7
Reference	Mochizuki et al (1990)				Reference	Uda (1996)				Reference	Uda (1996)				Reference	Uda (1996)				Reference	Uda (1996)				Reference	Shinoda et al (1992)					Reference	Uda et al (1989)				Reference	Uda (1996)
URL	https://www.jstage.jst.go.jp/article/proce1989/37/0/37_0_369/_article/-char/en				URL	-				URL	-				URL	-				URL	-				URL	https://www.jstage.jst.go.jp/article/proce1989/39/0/39_0_346/_article/-char/en					URL	https://www.jstage.jst.go.jp/article/proce1970/33/0/33_0_282/_article/-char/en				URL	-
